# Supplementary material for: RMapAlign3N: fast mapping of 3N-Reads
Source: Bioinform Adv. 2025 Jul 9;5(1):vbaf164. doi: 10.1093/bioadv/vbaf164 (PMC12509878; doi:10.1093/bioadv/vbaf164)
Supplement: vbaf164_Supplementary_Data [file vbaf164_supplementary_data.zip]

Archive with 2 entries (2 files):
- rmapalign3n_supplement.tex
- rmapalign3n_supplement.pdf
